# Supplementary material for: High serum MMP-14 predicts worse survival in gastric cancer
Source: PLoS One. 2018 Dec 7;13(12):e0208800. doi: 10.1371/journal.pone.0208800 (PMC6285995; doi:10.1371/journal.pone.0208800)
Supplement: S1 Table — (XLSX) [file pone.0208800.s002.xlsx]

## Sheet: S1 Table
	Gastric Cancer			Controls
	Low (%)	High (%)		Low (%)	High (%)		p-value1
MMP-14	201 (83.8)	39 (16.3)		34 (70.8)	14 (29.2)		0.002
Abbreviations: MMP-14 = Matrix metalloproteinase -14
1 Mann-Whitney U-test
